# Supplementary material for: Physiological basis and differentially expressed genes in the salt tolerance mechanism of Thalassia hemprichii
Source: Front Plant Sci. 2022 Nov 28;13:975251. doi: 10.3389/fpls.2022.975251 (PMC9742478; doi:10.3389/fpls.2022.975251)
Supplement: Supplementary file 1 [file DataSheet_1.csv]

Gene ID	log2(T153/CK)	Qvalue(CK-vs-T153)	log2(T156/CK)	Qvalue(CK-vs-T156)	log2(T1512/CK)	Qvalue(CK-vs-T1512)	log2(T1524/CK)	Qvalue(CK-vs-T1524)	log2(T1548/CK)	Qvalue(CK-vs-T1548)	Nr
isoform_103926	-7.24141970078185	1.5336021157483102e-06	-6.842454631454049	8.27542212727995e-07	-6.52410609565902	4.33657845799654e-05	-6.98464313194869	3.5591974839642602e-06	-7.0284881273928095	0.00319702166293224	XP_015899475.1|2.1e-23|uncharacterized protein LOC107432796 [Ziziphus jujuba]
isoform_110979	-9.029822568790971	8.15980808520549e-12	-8.642417329565099	4.30591842055324e-13	-5.44157199847847	0.0002458115306075	-8.74445298935853	1.8678251867046103e-11	-5.65561448970628	0.0110707571076577	GER51958.1|2.9e-79|calmodulin-related protein [Striga asiatica]
isoform_134821	4.08251111630147	1.3145023816733099e-09	5.0878621336052	3.0058852992995604e-11	4.25070094374692	0.000109896843819161	3.5306103679042597	0.0155982117183096	4.313814072238601	0.0412559857216304	KAA8528467.1|2.4e-26|hypothetical protein F0562_035822 [Nyssa sinensis]
isoform_165748	-4.85015718258581	0.00706697031444703	-4.4689888298425595	0.0169380231248352	-6.50422130652938	6.67003539855331e-05	-6.98014662838901	5.71641359402322e-06	-6.9970571800885795	0.00471780381006523	XP_008811589.1|5.2e-156|D-glycerate 3-kinase, chloroplastic [Phoenix dactylifera]
isoform_208684	7.44245764154361	3.26418017924222e-07	6.95963591198702	1.74396303487011e-07	6.778001020276071	5.36248406451381e-06	6.488060569073269	4.85231411494261e-05	6.71440917132146	0.0170630947830361	XP_019051456.1|5.4e-159|PREDICTED: beta-glucosidase 42 isoform X2 [Nelumbo nucifera]
isoform_22418	7.96888370292866	4.849689270811689e-07	7.863035638097019	8.3238981268439e-09	7.40083993636291	3.00070127617249e-06	7.517274888993059	1.2533933293898499e-07	6.48174107588301	0.0242097694426223	KAF3325899.1|1.8e-102|chromoplast-specific carotenoid-associated protein [Carex littledalei]
isoform_28630	10.0621034810027	4.78006062613025e-15	10.0342992750197	1.3015084299735199e-20	7.947380249497661	1.47802883207261e-08	6.47779098457745	6.713336455369151e-05	6.73873122493402	0.0190151231860306	XP_010260837.1|2.7e-56|PREDICTED: plasma membrane-associated cation-binding protein 1 [Nelumbo nucifera]
isoform_32570	-6.626402175534951	1.93359488648316e-05	-6.26309463384761	1.1993179266516301e-05	-5.96595748725652	0.000358547457173981	-6.40265765766417	3.90871182025189e-05	-6.35548066999271	0.0170633059920665	XP_010256109.1|4.0e-27|PREDICTED: non-specific lipid-transfer protein-like protein At2g13820 [Nelumbo nucifera]
isoform_34846	5.98485562797145	0.000510132942980962	4.897143348625599	0.0126527563621686	5.46481636010326	0.00477890528196211	5.53540591081434	0.00343159805747216	6.140810295804781	0.0369659669429101	THU61024.1|3.2e-74|hypothetical protein C4D60_Mb07t18910 [Musa balbisiana]
isoform_39321	7.53097362826115	3.5808598445022796e-07	5.1312963246595995	0.00536372036247133	5.940718292863929	0.0013495991380605599	6.10005213246678	0.000404502283748959	6.275185270996599	0.036048646131676	XP_008783111.1|6.6e-31|probable rRNA-processing protein EBP2 homolog [Phoenix dactylifera]
isoform_4335	5.93998494543236	0.00100716749601582	5.633290230651981	0.000264015793021657	5.79722259195307	0.0011677614460469802	6.83383784082539	1.03900458467527e-05	6.28922889832283	0.0338207400269147	XP_008788623.1|7.1e-164|U6 small nuclear RNA (adenine-(43)-N(6))-methyltransferase [Phoenix dactylifera]
isoform_49863	8.130815177388481	1.04265292659523e-08	7.16548879775782	2.14329108741391e-07	5.898769363380129	0.00214010507272677	8.43212580416221	2.59212494626541e-10	6.995376690675791	0.012599681878676
isoform_5117	-6.282364284312201	0.000304567860905484	-5.798430804253969	0.000441372691711329	-5.55563782406351	0.00433141959234519	-6.00067313836454	0.000902406560128074	-6.0704157404495405	0.043542698530112	KDO61837.1|8.2e-271|hypothetical protein CISIN_1g002208mg [Citrus sinensis]
isoform_57738	9.400557511175972	2.71049228676184e-12	7.5806847962300505	1.19972278453437e-07	8.7629526589377	7.620886456654849e-11	8.29189820141212	2.2960633432045e-09	6.79235398217803	0.0177283485192672
isoform_76856	-6.568482658675059	0.000103388590107428	-6.07159099279317	0.00014691634261033702	-4.9127456553666295	0.0148251290520149	-6.2555087116816	0.000360263882106618	-6.41597013272121	0.0206973350975584	XP_020694573.1|1.9e-47|F-box/kelch-repeat protein At5g60570-like isoform X2 [Dendrobium catenatum]
