# Supplementary material for: Physiological basis and differentially expressed genes in the salt tolerance mechanism of Thalassia hemprichii
Source: Front Plant Sci. 2022 Nov 28;13:975251. doi: 10.3389/fpls.2022.975251 (PMC9742478; doi:10.3389/fpls.2022.975251)
Supplement: Supplementary file 2 [file DataSheet_2.csv]

Gene ID	log2(T453/CK)	Qvalue(CK-vs-T453)	log2(T456/CK)	Qvalue(CK-vs-T456)	log2(T4512/CK)	Qvalue(CK-vs-T4512)	log2(T4524/CK)	Qvalue(CK-vs-T4524)	log2(T4548/CK)	Qvalue(CK-vs-T4548)	Nr
isoform_110283	9.813196429	2.24E-10	10.05692481	3.38E-10	6.019947497	0.006497673	6.963885996	1.18E-05	5.537445708	0.025443157	XP_008801805.1|9.5e-183|LOW QUALITY PROTEIN: allene oxide synthase 1, chloroplastic-like, partial [Phoenix dactylifera]
isoform_11135	6.612568388	0.000571254	8.248257416	1.29E-06	7.178025072	0.000253562	5.599803431	0.003637444	7.076078534	0.000112432	XP_021598498.1|8.3e-37|probable methyltransferase At1g27930 [Manihot esculenta]
isoform_118289	5.599314552	1.17E-10	5.366712625	5.14E-17	4.202945053	2.06E-07	3.956696246	0.001342743	2.102390401	0.001212004	XP_007033135.1|2.5e-33|PREDICTED: uncharacterized protein LOC18601964 [Theobroma cacao]
isoform_144741	6.614834519	0.001100582	9.731283163	5.08E-10	5.573037782	0.030938765	8.060089062	4.85E-08	7.869653407	2.01E-05	KAF2585478.1|2.4e-128|hypothetical protein F2Q70_00033690, partial [Brassica cretica]
isoform_154838	6.397884033	0.002410865	7.308084327	0.000344915	8.94030665	1.28E-08	8.83612644	4.93E-12	6.868114892	0.000783808	XP_008803557.1|8.1e-284|LOW QUALITY PROTEIN: calcium permeable stress-gated cation channel 1-like [Phoenix dactylifera]
isoform_158865	5.105942315	8.97E-08	4.894590614	6.59E-31	4.584410895	3.03E-13	2.711435654	0.00583688	2.362188446	0.019599309	RWR86813.1|4.4e-134|lysine-specific demethylase JMJ706 [Cinnamomum micranthum f. kanehirae]
isoform_161638	4.270339462	4.85E-06	3.296143932	6.12E-07	2.19466729	0.000144346	2.99053524	2.39E-06	1.93167538	0.001646975	TVU34350.1|3.2e-18|hypothetical protein EJB05_16182, partial [Eragrostis curvula]
isoform_166118	6.008245913	1.06E-06	3.974043675	4.30E-09	3.098143178	0.000404144	4.079758789	0.000923669	2.596567432	0.028001992	XP_010942060.1|7.8e-29|putrescine hydroxycinnamoyltransferase 1 [Elaeis guineensis]
isoform_170360	8.833598533	6.55E-09	10.19420833	4.65E-23	6.561452834	1.33E-07	6.499940721	1.53E-08	3.982256151	0.038127972
isoform_173408	9.705272611	7.37E-10	9.645413846	4.40E-09	9.147932253	1.10E-08	7.380670189	2.15E-06	8.766293338	1.12E-07
isoform_198365	4.083976767	6.71E-05	2.528816399	2.96E-05	3.024494407	8.40E-11	2.347603984	5.70E-08	2.011960792	0.001040368	RWR92277.1|4.6e-282|arginine decarboxylase-like protein [Cinnamomum micranthum f. kanehirae]
isoform_207956	3.296496635	0.012707696	3.278478403	2.42E-10	5.395250204	1.80E-08	4.644816665	2.15E-12	3.560057381	2.26E-17
isoform_214978	-4.859827577	0.006223085	-2.679971927	0.007060104	-2.932977686	0.008958569	-2.745317633	0.047022464	-3.580285327	0.000981713	OEL29873.1|1.2e-40|Mitochondrial succinate-fumarate transporter 1 [Dichanthelium oligosanthes]
isoform_218038	4.541933026	0.00011218	4.224573118	1.07E-05	2.088054366	0.000807234	4.093469561	3.97E-06	2.191646693	0.000329124	XP_020242411.1|9.4e-36|clavaminate synthase-like protein At3g21360 [Asparagus officinalis]
isoform_218592	4.807971035	7.02E-06	2.70895497	0.000471624	2.173832225	0.002262933	2.09480975	0.021079741	2.297902107	0.009716046	XP_010904875.1|5.7e-55|aspartyl protease family protein 2-like [Elaeis guineensis]
isoform_221693	9.401864328	3.07E-08	12.4024527	1.06E-19	7.796262985	6.11E-05	9.249882999	2.52E-11	7.529538673	8.15E-05	RWW45437.1|3.6e-40|hypothetical protein BHE74_00048724 [Ensete ventricosum]
isoform_22864	4.798248984	7.75E-07	5.626698297	2.85E-31	2.880583676	6.62E-15	5.53816986	1.76E-13	4.082824728	3.27E-15	XP_021310448.1|9.8e-18|non-specific lipid transfer protein GPI-anchored 2 isoform X2 [Sorghum bicolor]
isoform_31332	7.348656286	8.07E-05	8.041117285	2.25E-05	8.440940366	1.06E-06	8.726848842	1.97E-11	7.186518557	0.000116456	THU71039.1|1.2e-50|hypothetical protein C4D60_Mb08t31330 [Musa balbisiana]
isoform_31365	3.947740893	0.000349693	3.314549283	6.50E-10	2.941567332	1.77E-05	4.582504766	2.15E-12	3.008429513	2.15E-06	XP_006294957.1|5.3e-78|calmodulin-5 [Capsella rubella]
isoform_35261	4.701363011	0.003539666	6.700339967	3.85E-09	6.500569034	1.81E-17	5.872614341	2.24E-05	3.32464703	0.010930932	XP_007016396.1|8.1e-54|PREDICTED: expansin-A4 [Theobroma cacao]
isoform_40878	6.001645725	0.007200545	9.008237132	2.26E-08	7.089978839	0.00018538	7.226964251	2.04E-06	6.586196206	0.001062513
isoform_42723	5.199685354	9.08E-05	6.346798265	8.30E-19	3.168101353	0.001223544	5.74517806	2.15E-12	4.179531405	1.01E-06	OMO60356.1|4.4e-10|Plant lipid transfer protein/Par allergen [Corchorus olitorius]
isoform_44240	7.184770861	0.000131372	9.586081644	6.46E-21	4.629679617	0.041481271	8.440613365	7.79E-14	5.335546643	6.94E-05	PKA47456.1|6.4e-43|Protein HVA22 [Apostasia shenzhenica]
isoform_48971	5.684532364	6.73E-06	5.661337916	7.71E-10	5.663779599	8.91E-11	4.403483265	0.012916987	3.357792121	0.00936638
isoform_5117	-5.605360176	0.010361438	-7.396909672	0.000309924	-7.056185144	0.00066534	-5.590398176	0.007682211	-6.885654256	0.000986783	KDO61837.1|8.2e-271|hypothetical protein CISIN_1g002208mg [Citrus sinensis]
isoform_57738	7.584527791	8.84E-05	11.71789687	3.77E-17	9.00546036	2.88E-08	5.3954219	0.030394313	6.948288362	0.000498664
isoform_72110	3.750333336	0.023032916	4.253346939	1.14E-06	5.435327781	9.68E-07	4.154004616	0.002447951	3.376783575	0.000494312	KAD3641237.1|5.3e-55|hypothetical protein E3N88_30461 [Mikania micrantha]
