# Supplementary material for: Physiological basis and differentially expressed genes in the salt tolerance mechanism of Thalassia hemprichii
Source: Front Plant Sci. 2022 Nov 28;13:975251. doi: 10.3389/fpls.2022.975251 (PMC9742478; doi:10.3389/fpls.2022.975251)
Supplement: Supplementary file 10 [file Table_1.xlsx]

## Sheet: Supplementary table 1
Sample	Total Raw Reads (M)	Total Clean Reads (M)	Total Clean Bases(Gb)	Clean Reads Q20(%)	Clean Reads Q30(%)	Clean Reads Ratio(%)
CK1	21.75	21.5	1.08	98.42	94.9	98.86
CK2	21.75	21.51	1.08	98.35	94.76	98.91
CK3	23.92	22.6	1.13	98.36	94.79	94.47
T15_12_1	23.92	21.55	1.08	98.36	94.75	90.06
T15_12_2	21.75	21.64	1.08	98.27	94.52	99.48
T15_12_3	21.75	21.26	1.06	98.26	94.42	97.76
T15_24_1	21.75	21.37	1.07	98.31	94.6	98.26
T15_24_2	23.92	22.17	1.11	98.56	95.34	92.66
T15_24_3	23.92	22.87	1.14	98.51	95.21	95.61
T15_3_1	21.75	21.54	1.08	98.26	94.5	99.06
T15_3_2	21.75	21.3	1.07	98.48	95.14	97.94
T15_3_3	21.75	21.08	1.05	98.18	94.33	96.91
T15_48_1	21.75	21.28	1.06	98.32	94.72	97.83
T15_48_2	23.92	22.58	1.13	98.22	94.36	94.37
T15_48_3	21.75	21.14	1.06	98.2	94.33	97.2
T15_6_1	21.75	21.6	1.08	98.25	94.51	99.34
T15_6_2	21.75	21.49	1.07	98.35	94.74	98.82
T15_6_3	21.75	21.43	1.07	98.11	94.1	98.54
T30_12_1	21.75	21.43	1.07	98.21	94.39	98.56
T30_12_2	21.75	21.4	1.07	98.35	94.76	98.39
T30_12_3	21.75	21.43	1.07	98.26	94.44	98.54
T30_24_1	21.75	21.37	1.07	98.24	94.48	98.27
T30_24_2	21.75	21.58	1.08	98.16	94.25	99.22
T30_24_3	21.75	21.47	1.07	98.2	94.34	98.72
T30_3_1	21.75	21.23	1.06	98.39	94.86	97.61
T30_3_2	21.75	21.36	1.07	98.18	94.3	98.22
T30_3_3	21.75	21.5	1.07	98.25	94.52	98.86
T30_48_1	21.75	21.46	1.07	98.27	94.58	98.66
T30_48_2	21.75	21.43	1.07	98.25	94.48	98.54
T30_48_3	21.75	21.36	1.07	98.11	94.1	98.21
T30_6_1	21.75	21.33	1.07	98.35	94.78	98.08
T30_6_2	21.75	21.36	1.07	98.31	94.67	98.21
T30_6_3	21.75	21.28	1.06	98.32	94.66	97.86
T45_12_1	21.75	21.49	1.07	98.29	94.65	98.82
T45_12_2	21.75	21.37	1.07	98.19	94.27	98.27
T45_12_3	21.75	21.28	1.06	98.36	94.77	97.85
T45_24_1	23.92	21.33	1.07	98.14	94.14	89.16
T45_24_2	21.75	21.44	1.07	98.42	94.94	98.58
T45_24_3	21.75	21.27	1.06	98.2	94.32	97.82
T45_3_2	21.75	21.55	1.08	98.5	95.25	99.07
T45_3_3	21.75	21.47	1.07	98.11	94.19	98.73
T45_48_1	21.75	21.15	1.06	98.2	94.37	97.24
T45_48_2	21.75	21.46	1.07	98.24	94.46	98.68
T45_48_3	21.75	21.37	1.07	98.32	94.66	98.27
T45_6_1	21.75	21.25	1.06	98.28	94.61	97.73
T45_6_2	21.75	21.47	1.07	98.28	94.52	98.73
T45_6_3	21.75	21.11	1.06	98.26	94.48	97.09
