# Supplementary material for: Physiological basis and differentially expressed genes in the salt tolerance mechanism of Thalassia hemprichii
Source: Front Plant Sci. 2022 Nov 28;13:975251. doi: 10.3389/fpls.2022.975251 (PMC9742478; doi:10.3389/fpls.2022.975251)
Supplement: Supplementary file 11 [file Table_2.xlsx]

## Sheet: 2.2.1_参考基因比对_参考基因结果统计_165510
Sample	Total Clean Reads (M)	Total Mapping(%)	Uniquely Mapping(%)
CK1	21.5	84.3	4.42
CK2	21.51	91.17	3.73
CK3	22.6	82.1	8.06
T15_12_1	21.55	85.42	5.48
T15_12_2	21.64	84.05	5.51
T15_12_3	21.26	90.44	4.69
T15_24_1	21.37	85.58	3.99
T15_24_2	22.17	80.56	3.49
T15_24_3	22.87	91.91	4.06
T15_3_1	21.54	90.06	4.16
T15_3_2	21.3	73.01	13.23
T15_3_3	21.08	80.3	4.72
T15_48_1	21.28	86.43	4.5
T15_48_2	22.58	89.5	4.37
T15_48_3	21.14	87.51	3.92
T15_6_1	21.6	74.91	6.71
T15_6_2	21.49	75.5	4.36
T15_6_3	21.43	84.97	4.64
T30_12_1	21.43	87.23	4.01
T30_12_2	21.4	87.97	3.99
T30_12_3	21.43	91.67	3.29
T30_24_1	21.37	83.8	3.96
T30_24_2	21.58	88.82	4.68
T30_24_3	21.47	84.41	4.78
T30_3_1	21.23	88.09	3.95
T30_3_2	21.36	83.7	5.44
T30_3_3	21.5	85.2	4
T30_48_1	21.46	90.47	4.01
T30_48_2	21.43	90.78	4.14
T30_48_3	21.36	88.77	4.93
T30_6_1	21.33	78.45	4
T30_6_2	21.36	87.57	4.16
T30_6_3	21.28	90.73	4
T45_12_1	21.49	84.39	5.22
T45_12_2	21.37	85.16	5.06
T45_12_3	21.28	85.3	4.27
T45_24_1	21.33	82.49	4.57
T45_24_2	21.44	89.49	4.96
T45_24_3	21.27	88.83	4.68
T45_3_2	21.55	87.98	5.16
T45_3_3	21.47	88.8	4.7
T45_48_1	21.15	83.14	4.39
T45_48_2	21.46	74.91	4.84
T45_48_3	21.37	87.77	4.36
T45_6_1	21.25	83.03	4.95
T45_6_2	21.47	84.36	4.95
T45_6_3	21.11	90.39	5.05
