# Supplementary material for: Physiological basis and differentially expressed genes in the salt tolerance mechanism of Thalassia hemprichii
Source: Front Plant Sci. 2022 Nov 28;13:975251. doi: 10.3389/fpls.2022.975251 (PMC9742478; doi:10.3389/fpls.2022.975251)
Supplement: Supplementary file 12 [file Table_3.xlsx]

## Sheet: 3.1.1_已知基因长度_转录本的长度分布表_170614
Sequence Size(nt)	Transcript Number
<300	14941
300-400	15043
400-500	14659
500-600	14437
600-700	13650
700-800	12835
800-900	11641
900-1000	10796
1000-1100	9767
1100-1200	8988
1200-1300	7888
1300-1400	7029
1400-1500	6199
1500-1600	5592
1600-1700	4898
1700-1800	4602
1800-1900	3698
1900-2000	3281
2000-2100	2777
2100-2200	2421
2200-2300	2037
2300-2400	1751
2400-2500	1531
2500-2600	1326
2600-2700	1133
2700-2800	1022
2800-2900	868
2900-3000	743
>=3000	5355
